# Supplementary material for: Genetic Diversity and Population Structure of Fat-Tailed Coarse-Wooled Sheep Breeds Ovis aries from Kazakhstan
Source: Vet Sci. 2025 Oct 13;12(10):988. doi: 10.3390/vetsci12100988 (PMC12568133; doi:10.3390/vetsci12100988)
Supplement: Supplementary file 1 [file vetsci-12-00988-s001.zip]

Archive with 1 entries (1 files):
- vetsci-3878826-supplementary.pdf
